# Supplementary material for: Comparative Antioxidant, Anti-Acetylcholinesterase and Anti-α-Glucosidase Activities of Mediterranean Salvia Species
Source: Plants (Basel). 2022 Feb 25;11(5):625. doi: 10.3390/plants11050625 (PMC8912324; doi:10.3390/plants11050625)
Supplement: Supplementary file 1 [file plants-11-00625-s001.zip]

Archive with 8 entries (8 files):
- Supplement_Table S1_Mervic et al. Salvia species.pdf
- Supplement_Table S2_Mervic et al. Salvia species.pdf
- Supplement_Table S3_Mervic et al. Salvia species.pdf
- Supplement_Table S4_Mervic et al. Salvia species.pdf
- Supplement_Table S5_Mervic et al. Salvia species.pdf
- Supplement_Table S6_Mervic et al. Salvia species.pdf
- Supplement_Table S7_Mervic et al. Salvia species.pdf
- Supplement_Table S8_Mervic et al. Salvia species.pdf
